# Supplementary material for: The physiological and molecular mechanisms of N transfer in Eucalyptus and Dalbergia odorifera intercropping systems using root proteomics
Source: BMC Plant Biol. 2021 Apr 26;21:201. doi: 10.1186/s12870-021-02969-9 (PMC8077921; doi:10.1186/s12870-021-02969-9)
Supplement: Supplementary file 1 — Additional file 1: Table S1. Summary of the differential expressed proteins (> 1.5 times) in E. urophylla × E. grandis roots (p < 0.05) in this study. [file 12870_2021_2969_MOESM1_ESM.xlsx]

## Sheet: Schedule 1
Table S1 Summary of the differential expressed proteins (> 1.5 times) in E. urophylla × E. grandis roots (p < 0.05)
Number	Protein accession	Protein description	In/Mo_Eucalyputs Ratio	P- value
1	A0A059C2T6	receptor-like protein 12 isoform X1	25.641	0.000155211
2	A0A059CA88	pentatricopeptide repeat-containing protein At4g21170	18.5185	0.0124391
3	A0A059CZ40	protein-L-isoaspartate O-methyltransferase 1	18.1818	0.0085617
4	A0A059B0I3	histone-lysine N-methyltransferase SETD1B-A isoform X2	16.6667	0.0047815
5	A0A059CQR5	LOW QUALITY PROTEIN: glutamate receptor 2.7	15.625	6.6258e-08
6	A0A059A3Y5	gibberellin-regulated protein 6	12.8205	0.010517
7	A0A059D5G3	PHD finger protein MALE STERILITY 1	11.236	1.96857e-05
8	A0A059AFK4	LOW QUALITY PROTEIN: glutamine synthetase cytosolic isozyme 2	11.1111	4.1955e-06
9	A0A059B688	probable aldo-keto reductase 1	7.93651	3.5964e-05
10	A0A059BEB0	2-alkenal reductase (NADP(+)-dependent) isoform X1	7.87402	0.0119368
11	A0A059BM59	"protochlorophyllide reductase, chloroplastic"	6.71141	0.0197581
12	A0A059CHH8	peroxidase 20	6.21118	4.0999e-05
13	A0A059A247	5-methyltetrahydropteroyltriglutamate--homocysteine methyltransferase	5.74713	4.4794e-05
14	A0A059DGW3	beta-amylase isoform X2	5.52486	0.000136121
15	A0A059BEP9	mechanosensitive ion channel protein 6	4.60829	1.99041e-05
16	A0A059B5M7	major allergen Pru ar 1	4.52489	0.047145
17	A0A059B0Q7	pleiotropic drug resistance protein 1	4.4843	0.000181442
18	A0A059C990	heat shock cognate 70 kDa protein 2-like	3.861	2.2091e-05
19	A0A059CUY0	wall-associated receptor kinase-like 1 isoform X2	3.81679	0.000199822
20	A0A059BFJ7	14-3-3-like protein GF14 iota	3.59712	0.0028752
21	A0A059BV04	helicase SEN1 isoform X4	3.5461	1.70608e-05
22	A0A059D9W0	"ferredoxin, root R-B2"	3.31126	0.0133353
23	A0A059ASZ0	guanosine nucleotide diphosphate dissociation inhibitor At5g09550 isoform X2	3.27869	0.0057027
24	A0A059DDR2	plasma membrane-associated cation-binding protein 2	3.24675	7.6635e-07
25	A0A058ZZH4	uncharacterized membrane protein YjcL isoform X1	3.10559	4.2004e-05
26	A0A059BSG3	receptor kinase-like protein Xa21	3.07692	0.0096555
27	A0A059D153	"pyruvate, phosphate dikinase, chloroplastic"	3.02115	0.0051191
28	A0A059CH63	acid beta-fructofuranosidase	2.95858	7.5178e-05
29	A0A059CWA1	probable sulfate transporter 3.5	2.90698	1.9816e-05
30	A0A059BVH2	aquaporin TIP2-1	2.87356	0.000161136
31	A0A059B5N2	pathogenesis-related protein STH-2	2.7933	0.00022043
32	A0A059D566	probable aquaporin PIP2-4	2.75482	2.2072e-06
33	A0A059AGM0	E3 ubiquitin-protein ligase RGLG2 isoform X1	2.66667	0.00109979
34	A0A058ZSF8	(-)-germacrene D synthase	2.63852	1.8868e-06
35	A0A058ZUH4	LOW QUALITY PROTEIN: uncharacter...	2.39808	0.0104954
36	A0A059BUP2	ABC transporter G family member 29	2.39808	0.000155957
37	A0A059B5C9	major allergen Pru ar 1	2.38663	1.82964e-05
38	A0A059DFH0	"pentatricopeptide repeat-containing protein At1g03560, mitochondrial"	2.36407	0.03908
39	A0A059D4R0	probable aquaporin PIP2-5	2.34192	0.000196727
40	A0A059B5C4	major allergen Pru ar 1	2.33645	0.00085728
41	A0A059CSN0	pleiotropic drug resistance protein 1	2.33645	0.00020052
42	A0A059AFF2	protein NRT1/ PTR FAMILY 8.1	2.29358	0.004557
43	A0A059B5P6	major allergen Pru ar 1	2.28833	7.5427e-05
44	A0A059B094	probable mannitol dehydrogenase	2.26757	0.00028143
45	A0A059A9T7	lethal(2) giant larvae protein h...	2.24215	0.00148388
46	A0A059B6E8	major allergen Pru ar 1	2.20264	0.00047619
47	A0A059DGN7	DUF538 family protein	2.1692	0.00058364
48	A0A059B6G4	major allergen Pru ar 1	2.13675	0.000177293
49	A0A059AX10	glutathione S-transferase	2.12314	0.0057187
50	A0A059AMQ0	pathogenesis-related protein STH-21	2.11416	0.00070241
51	A0A059A6N2	4-coumarate--CoA ligase-like 7	2.10526	0.0115176
52	A0A059D1A1	protein transport protein SEC13 homolog B-like	2.09644	2.2015e-05
53	A0A059D1H5	basic 7S globulin	2.09644	0.0028569
54	A0A059B4S4	major allergen Pru ar 1	2.07469	0.000175287
55	A0A059BTP2	plant/F18G18-200 protein	2.05339	6.379e-05
56	A0A059AS25	2-oxoglutarate-dependent dioxygenase DAO	2.04499	0.0002952
57	A0A059B916	dirigent protein 23	2.04499	0.00024149
58	A0A059B5N6	pathogenesis-related protein STH-21	2.0202	0.0007201
59	A0A059BB95	V-type proton ATPase subunit B 1 isoform X2	2.0202	0.00031517
60	A0A058ZUA9	glutathione S-transferase U25	2.01207	9.8084e-05
61	A0A059B4U1	major allergen Pru ar 1 isoform X1	1.98413	0.000196735
62	A0A059CKD1	serine carboxypeptidase-like 18	1.97239	0.000175891
63	A0A059D4I8	Uncharacterized protein	1.9685	0.00050122
64	A0A058ZS29	probable aldo-keto reductase 1	1.96464	0.00071566
65	A0A059ANP3	V-type proton ATPase subunit c1-like	1.96464	0.04644
66	A0A059CRD9	lupeol synthase isoform X1	1.91571	0.000183054
67	A0A059CNZ1	phenazine biosynthesis-like doma...	1.91205	0.0114609
68	A0A059CTI0	"beta-fructofuranosidase, insoluble isoenzyme CWINV6"	1.9084	0.00131865
69	A0A059CGJ0	thaumatin-like protein 1	1.82482	0.028624
70	A0A059AF34	mediator of RNA polymerase II transcription subunit 13 isoform X2	1.80832	0.009098
71	A0A059A8F4	stachyose synthase	1.8018	0.0065962
72	A0A059CS67	NADP-dependent glyceraldehyde-3-phosphate dehydrogenase	1.8018	0.00016236
73	A0A059A136	"trifunctional UDP-glucose 4,6-dehydratase/UDP-4-keto-6-deoxy-D-glucose 3,5-epimerase/UDP-4-keto-L-rhamnose-reductase RHM1"	1.79856	0.0134153
74	A0A059BHH3	calcium and calcium/calmodulin-dependent serine/threonine-protein kinase	1.78571	0.0022022
75	A0A059AEB1	annexin-like protein RJ4	1.7762	5.5354e-07
76	A0A059ARA8	UDP-arabinopyranose mutase 1	1.75439	0.0007373
77	A0A059CN17	SH3/FCH domain protein	1.75131	0.0038599
78	A0A059A5P8	leucoanthocyanidin reductase	1.73913	5.6893e-05
79	A0A059B4V3	major allergen Pru ar 1	1.73611	0.00030297
80	A0A059CL16	NADP-dependent malic enzyme	1.7331	0.00036203
81	A0A059A000	peroxidase 27	1.72712	0.00028461
82	A0A059B4U8	major allergen Pru ar 1	1.72712	1.6338e-06
83	A0A059D4E3	aquaporin TIP1-3-like	1.72712	0.0059197
84	A0A059BQH5	uridine kinase-like protein 3 isoform X1	1.71821	0.00152435
85	A0A059DA94	iron-sulfur-binding 4Fe-4S ferredoxin	1.71233	0.0105952
86	A0A059B8Z0	annexin D2-like	1.7094	0.0074047
87	A0A059AE16	elongation factor 1-alpha	1.68634	0.00054051
88	A0A059B538	major allergen Pru ar 1	1.68634	0.00082462
89	A0A059B4R7	major allergen Pru ar 1	1.66667	0.00189588
90	A0A059B5I3	"transmembrane protein, putative"	1.65563	0.00121674
91	A0A059B5M2	major allergen Pru ar 1	1.63666	0.00035611
92	A0A059A5F7	leucoanthocyanidin reductase	1.63399	0.0041792
93	A0A059D010	phosphoethanolamine N-methyltransferase 1	1.62866	0.00058033
94	A0A059C4Y1	protein SCAI isoform X1	1.62602	0.00146177
95	A0A059AWL9	vacuolar protein sorting-associated protein 35B isoform X1	1.61812	0.022677
96	A0A059C2C0	"pyruvate dehydrogenase E1 component subunit alpha-3, chloroplastic"	1.61812	0.0161954
97	A0A059CIY8	mitochondrial adenine nucleotide transporter ADNT1	1.60772	0.0004033
98	A0A059A8B3	equilibrative nucleotide transporter 1	1.6	0.0040577
99	A0A059BPT5	thioredoxin H-type 1	1.59236	0.004702
100	A0A059D2Z3	putative E3 ubiquitin-protein ligase LIN-1	1.59236	0.00046408
101	A0A059CHH0	hydroxymethylglutaryl-CoA synthase	1.58479	0.0002604
102	A0A059BQ05	low-temperature-induced cysteine proteinase	1.58228	0.0174839
103	A0A059B4Q1	major allergen Pru ar 1	1.57978	0.0024649
104	A0A059D4F8	pyridoxal 5'-phosphate synthase subunit PDX1.3	1.57978	0.008796
105	A0A059AL91	peroxidase 73	1.5748	0.00073868
106	A0A059BZW4	ORM1-like protein 3	1.5748	0.005718
107	A0A059D608	V-type proton ATPase subunit F	1.5748	0.0078161
108	A0A059A1E9	"alanine--glyoxylate aminotransferase 2 homolog 3, mitochondrial"	1.56986	4.4433e-05
109	A0A059CHL9	14 kDa proline-rich protein DC2.15	1.5625	0.003996
110	A0A058ZWL4	binding partner of ACD11 1	1.55521	0.0003017
111	A0A059AB52	probable prefoldin subunit 5	1.5528	6.4524e-05
112	A0A059BZS6	probable serine/threonine-protein kinase At5g41260 isoform X1	1.5528	0.034775
113	A0A059CN61	"peroxiredoxin Q, chloroplastic"	1.55039	0.0025767
114	A0A059DG46	thioredoxin-like	1.54799	0.00022484
115	A0A059AYF7	UDP-glucuronic acid decarboxylase 2	1.5456	0.00038497
116	A0A059AHE8	thioredoxin H-type	1.5361	0.0159362
117	A0A059AGI5	UDP-glycosyltransferase 87A1	1.53374	0.00075518
118	A0A059BTT8	glutamine synthetase nodule isozyme	1.53374	0.00128457
119	A0A059AIB9	ABC transporter I family member 17	1.53139	0.00084172
120	A0A059DD74	fasciclin-like arabinogalactan protein 7	1.52905	0.008923
121	A0A059A573	UDP-glucose 6-dehydrogenase 1	1.52672	0.000143126
122	A0A059CYX3	"triose phosphate/phosphate translocator, non-green plastid, chloroplastic"	1.52672	0.0132035
123	A0A059AWM3	transmembrane 9 superfamily member 2	1.52207	0.000135587
124	A0A059D4M6	conserved oligomeric Golgi complex subunit 4	1.52207	0.024204
125	A0A059A772	"adenylate kinase 1, chloroplastic"	1.5083	0.0069976
126	A0A059BAE1	polyol transporter 5	1.5083	2.1769e-05
127	A0A059A6X0	pyridoxal 5'-phosphate synthase subunit PDX1.3	1.50602	0.00093983
128	A0A059AQA2	lysine histidine transporter 1	1.50376	0.00131694
129	A0A059CHC6	leucoanthocyanidin dioxygenase	1.50376	1.69065e-05
130	A0A059D5S9	NADH dehydrogenase	1.50376	0.0036214
131	A0A059BMH2	"D-amino-acid transaminase, chloroplastic"	1.5015	0.000116425
132	A0A059B2D0	1-aminocyclopropane-1-carboxylate oxidase homolog 1	0.665336	0.00086059
133	A0A059AV74	protein argonaute 1	0.664452	0.008279
134	A0A059DI03	40S ribosomal protein S2-4	0.664452	0.02134
135	A0A059B0K2	formamidase-like isoform X1	0.664011	0.00056097
136	A0A059BV00	universal stress protein A-like protein	0.66357	0.00092406
137	A0A059BZ34	pumilio homolog 5 isoform X1	0.66357	0.00051591
138	A0A059BNQ9	proteoglycan 4	0.66313	0.00031525
139	A0A059CMD0	beta-galactosidase	0.66313	0.00048335
140	A0A059DIV8	heat stress transcription factor B-2b	0.66313	0.0045047
141	A0A059AKT6	probable inactive receptor kinase At5g10020	0.662691	0.0033412
142	A0A059A3G0	sucrose synthase 6 isoform X2	0.660502	5.9195e-05
143	A0A058ZUU9	aspartyl protease family protein At5g10770	0.659196	0.0027247
144	A0A059B3T5	"endo-1,3;1,4-beta-D-glucanase isoform X2"	0.659196	0.0040766
145	A0A059DEJ5	ABC transporter G family member 20	0.659196	0.00036259
146	A0A059CCS8	mediator of RNA polymerase II transcription subunit 16 isoform X1	0.658328	0.0057971
147	A0A059D4N7	sugar transporter ERD6-like 10 isoform X3	0.657895	0.00109858
148	A0A059DI26	beta-glucosidase BoGH3B-like iso...	0.656599	0.00153782
149	A0A059BRC4	40S ribosomal protein S29-like	0.656168	0.0052625
150	A0A059CZ05	"glyceraldehyde-3-phosphate dehydrogenase, cytosolic"	0.65445	0.00032121
151	A0A059AEY0	"alpha-1,4 glucan phosphorylase L isozyme, chloroplastic/amyloplastic isoform X1"	0.652742	0.000195831
152	A0A059A4I4	NDR1/HIN1-like protein 12	0.65189	0.0048224
153	A0A059C2H4	probable cinnamyl alcohol dehydrogenase 1 isoform X1	0.650618	0.00147971
154	A0A059BUR1	probable glutathione S-transferase	0.649773	0.0089602
155	A0A058ZZ61	"(R,S)-reticuline 7-O-methyltransferase"	0.647249	5.79e-05
156	A0A059AVA7	60S ribosomal protein L14-1	0.647249	0.0023387
157	A0A059AUQ1	HR-like lesion-inducing protein	0.646831	0.043996
158	A0A059BQK3	purple acid phosphatase	0.646412	0.00071705
159	A0A059BT60	non-specific lipid-transfer protein 2	0.645995	0.0070372
160	A0A058ZYN2	alcohol dehydrogenase-like 3	0.644745	0.031942
161	A0A059CDW4	senescence-specific cysteine protease SAG12	0.643087	0.000136027
162	A0A059D753	HMG-Y-related protein B	0.641026	0.0068839
163	A0A059APQ9	aminopeptidase (DUF3754)	0.640615	0.0044167
164	A0A059B9X0	pathogenesis-related protein 5	0.640615	0.00028423
165	A0A059CKH1	calmodulin-binding protein 60 B isoform X1	0.640615	0.022978
166	A0A059D2L9	protein BONZAI 3 isoform X1	0.640615	0.0051755
167	A0A059A1R2	short-chain type dehydrogenase/reductase	0.639795	0.000122295
168	A0A059D1Z5	CASP-like protein 1D1	0.638162	0.00022258
169	A0A059AQG2	protein SIEVE ELEMENT OCCLUSION B	0.637349	0.00021756
170	A0A059B5E5	"endo-1,3;1,4-beta-D-glucanase"	0.636537	0.00122087
171	A0A059D3E9	Uncharacterized protein	0.635324	6.4661e-05
172	A0A059BN23	"fatty-acid-binding protein 3, chloroplastic isoform X1"	0.634115	0.000116585
173	A0A058ZV91	cytochrome P450 CYP82D47	0.633312	0.000181159
174	A0A059A5D3	protein bicaudal C homolog 1-A isoform X1	0.633312	0.00052071
175	A0A059A8C8	outer envelope membrane protein 7-like isoform X1	0.633312	0.03926
176	A0A059CBA0	probable LRR receptor-like serine/threonine-protein kinase At4g20940	0.633312	0.00098026
177	A0A059B147	probable nucleoredoxin 1	0.632511	0.00624
178	A0A059DDA7	anthocyanidin 3-O-glucosyltransferase 2	0.630915	0.040895
179	A0A059AH03	"protoporphyrinogen oxidase, mitochondrial"	0.630517	0.0105396
180	A0A059AM61	suppressor of RPS4-RLD 1	0.630517	0.0076185
181	A0A059DI39	1-acyl-sn-glycerol-3-phosphate acyltransferase 2	0.630517	0.00091681
182	A0A059AF50	histone H2B	0.628536	0.000195377
183	A0A059AJM6	peroxidase 47	0.626959	2.033e-05
184	A0A059C440	phosphoglycerate mutase family protein	0.62383	0.0029361
185	A0A059D538	THO complex subunit 4A	0.623053	0.00098342
186	A0A059CJ04	transmembrane protein 120 homolog	0.622665	0.0025771
187	A0A059DHE6	40S ribosomal protein S2-4	0.622665	0.00030443
188	A0A059BJJ9	B3 domain-containing protein REM16 isoform X4	0.622278	0.0051807
189	A0A059DAJ5	major pollen allergen Car b 1	0.621504	9.5894e-05
190	A0A059C864	GDSL esterase/lipase At5g45670	0.621118	0.00046397
191	A0A059BHB4	cytochrome P450 86B1	0.620732	4.2892e-05
192	A0A059D400	amidase 1 isoform X6	0.619579	0.0024774
193	A0A059BW25	chloroplastic lipocalin isoform X1	0.618429	0.00053764
194	A0A059DIW8	60S ribosomal protein L21-2	0.618429	0.00020156
195	A0A059AD87	aspartyl protease AED3 isoform X2	0.617665	6.236e-05
196	A0A059D7A2	protein SIEVE ELEMENT OCCLUSION B	0.616903	7.58e-05
197	A0A059CCQ2	GDSL esterase/lipase At5g45920	0.615764	0.00127875
198	A0A059DH11	"transmembrane protein, putative"	0.615764	0.0096783
199	A0A059D7E4	Uncharacterized protein	0.615006	0.00042099
200	A0A059AYV5	monoacylglycerol lipase ABHD6	0.614251	0.000163829
201	A0A059D2T8	60S ribosomal protein L22-2	0.613121	0.0108593
202	A0A059B3R7	Uncharacterized protein	0.612745	0.0033956
203	A0A059BIW1	"histone-lysine N-methyltransferase, H3 lysine-9 specific SUVH1"	0.61237	0.0070356
204	A0A059BP13	calcium-binding EF-hand protein	0.611995	0.0089602
205	A0A059A9F1	peptide-N4-(N-acetyl-beta-glucosaminyl)asparagine amidase A	0.611247	0.00027653
206	A0A059AGW8	LOW QUALITY PROTEIN: uncharacterized membrane protein At3g27390	0.609756	0.0087002
207	A0A059B804	LOW QUALITY PROTEIN: uncharacter...	0.608643	0.00132227
208	A0A059AAX6	probable aquaporin PIP1-4	0.608273	0.0030223
209	A0A059BYV2	plant inositol phosphorylceramide synthase ...	0.608273	0.00064363
210	A0A059A7M8	histone H1	0.607903	0.00198378
211	A0A059A1X5	short-chain type dehydrogenase/reductase-like	0.605694	0.00030357
212	A0A059AXU2	nectarin-1	0.604961	0.00045656
213	A0A059ABB0	protein argonaute 4	0.60241	8.4692e-05
214	A0A059CG72	flavin-dependent oxidoreductase FOX2	0.602047	0.00087654
215	A0A059DBZ2	major pollen allergen Car b 1-like isoform X1	0.602047	0.0005203
216	A0A059A962	DUF674 family protein	0.601685	0.00048443
217	A0A059B3I1	plant/F25P12-18 protein	0.601685	0.00032092
218	A0A059AMG5	salicylic acid-binding protein 2	0.598802	0.0007243
219	A0A059CDB6	apoptosis inhibitor 5-like protein API5 isoform X1	0.598444	0.00059658
220	A0A059CGU4	putative E3 ubiquitin-protein ligase UBR7 isoform X1	0.593824	0.0009588
221	A0A059A7V1	probable aquaporin PIP2-2	0.59312	0.00022347
222	A0A059AQU5	2-methylene-furan-3-one reductase	0.591716	3.5829e-05
223	A0A059B5L2	"transmembrane protein, putative"	0.590319	0.0059581
224	A0A059B877	neurofilament heavy polypeptide	0.590319	0.0153794
225	A0A059AYI6	ankyrin repeat domain-containing protein 2A	0.587199	0.00031787
226	A0A058ZWG5	protein ACCELERATED CELL DEATH 6	0.586166	0.02264
227	A0A059CHA8	subtilisin-like protease SBT1.2 isoform X1	0.584454	0.00032432
228	A0A059BV57	phospholipase SGR2	0.582411	0.000142558
229	A0A059AE95	DNA-directed RNA polymerase V subunit 1	0.581734	0.0123836
230	A0A059BIX3	patatin-like protein 2	0.581058	4.4981e-06
231	A0A059AQ82	protein SIEVE ELEMENT OCCLUSION B	0.580383	0.000135312
232	A0A059BJR3	60S ribosomal protein L6	0.580383	4.1839e-05
233	A0A059CXM4	probable pectate lyase 18	0.580383	0.00073977
234	A0A059AKI8	heat shock 70 kDa protein	0.579374	0.00112228
235	A0A059BCK8	"heat shock 70 kDa protein, mitochondrial"	0.577034	0.00040353
236	A0A059DBU2	probable glutathione peroxidase 2	0.574053	0.02872
237	A0A059CLL6	eukaryotic translation initiation factor isoform X1	0.570125	0.00069513
238	A0A059CYK2	cell division cycle protein 48 homolog	0.569476	1.8092e-06
239	A0A059B6P9	probable linoleate 9S-lipoxygenase 5	0.569152	0.00170324
240	A0A059AN11	glucose-1-phosphate adenylyltransferase large subunit 1	0.561482	0.000198268
241	A0A059CQF7	NAC domain-containing protein 92	0.560224	0.00105788
242	A0A059CJI2	40S ribosomal protein S14-2	0.559284	1.6392e-06
243	A0A059DAI9	major pollen allergen Car b 1	0.558347	0.005399
244	A0A059D4T9	"alpha-glucan phosphorylase, H isozyme"	0.554939	0.00028421
245	A0A059B6Z4	putative protease Do-like 14	0.554324	0.0003385
246	A0A059B2R6	"troponin C, skeletal muscle"	0.553097	0.000135013
247	A0A059BQE5	histone H3.3 isoform X1	0.553097	3.3765e-06
248	A0A059ATS4	"probable plastid-lipid-associated protein 6, chloroplastic"	0.550661	0.022444
249	A0A059BQ08	cytochrome P450 734A1	0.550661	0.00046136
250	A0A059CUL3	casein kinase 1-like protein 2	0.550661	0.044055
251	A0A058ZW22	dirigent protein 22	0.549451	0.00041585
252	A0A059CCR0	40S ribosomal protein S14-3	0.54615	5.9178e-05
253	A0A059ABL4	syntaxin-61	0.543774	0.0106593
254	A0A059DFC9	cysteine-rich repeat secretory protein 38	0.542888	0.00194375
255	A0A059B341	60S ribosomal protein L14-1	0.535045	0.00082372
256	A0A059DEV9	protein yippee-like At4g27745	0.533333	0.00127938
257	A0A059D630	interactor of constitutive active ROPs 3 isoform X2	0.530223	0.00037673
258	A0A059AFM2	tropinone reductase homolog At2g29340 isoform X2	0.522739	0.000177821
259	A0A059DA63	protein argonaute 5	0.522193	1.5398e-06
260	A0A059C8N7	DNA-directed RNA polymerase II subunit RPB2	0.516529	0.0029585
261	A0A059BXD8	60S ribosomal protein L7-4	0.516262	0.00129877
262	A0A059BYZ9	basic blue protein	0.514668	0.00020118
263	A0A059D0T0	"putative DNA-binding protein At1g48610, partial"	0.512821	0.00121933
264	A0A059AN33	chromatin remodeling protein SHL	0.50025	5.8627e-07
265	A0A059CCZ6	senescence-specific cysteine protease SAG12	0.497018	0.001183
266	A0A059C7Z2	40S ribosomal protein S18	0.496524	0.00077664
267	A0A059D8G9	60S ribosomal protein L21-1	0.493097	0.0048787
268	A0A059CGK7	endoglucanase 1	0.492368	0.00078435
269	A0A059AFH7	18.1 kDa class I heat shock protein	0.477327	0.00033789
270	A0A059BQS7	"1,4-alpha-glucan-branching enzyme 1, chloroplastic/amyloplastic isoform X1"	0.472813	5.3043e-07
271	A0A059CF85	1-aminocyclopropane-1-carboxylate oxidase	0.470367	0.00086333
272	A0A059A9C8	late embryogenesis abundant protein	0.462749	0.000101899
273	A0A059CZ78	short-chain dehydrogenase reductase 3b	0.460617	0.000101511
274	A0A059C5E7	putative expansin-B2	0.460405	3.6176e-05
275	A0A058ZVY2	60S ribosomal protein L7-2	0.447628	7.8973e-05
276	A0A059CKP0	Uncharacterized protein	0.436872	0.000123172
277	A0A059BDR1	universal stress protein PHOS32	0.4363	0.026702
278	A0A059AGP3	trihelix transcription factor GT-4 isoform X4	0.435161	0.0032235
279	A0A059B6D5	pathogenesis-related protein PR-4	0.416493	1.63586e-05
280	A0A059D2D1	serine/threonine-protein kinase 19	0.411523	0.0070387
281	A0A059C0T5	chitinase domain-containing protein 1 isoform X2	0.409165	0.0026637
282	A0A059AJB9	probable histone H2A variant 3	0.355745	0.000116053
283	A0A059DGV0	protein LIGHT-DEPENDENT SHORT HYPOCOTYLS 10	0.319183	0.00038073
284	A0A059D5A6	defensin Ec-AMP-D2	0.241663	0.002758
285	A0A059BFL1	SNF1-related protein kinase regulatory subunit gamma-1-like	0.072338	0.0028584
