# Supplementary material for: The physiological and molecular mechanisms of N transfer in Eucalyptus and Dalbergia odorifera intercropping systems using root proteomics
Source: BMC Plant Biol. 2021 Apr 26;21:201. doi: 10.1186/s12870-021-02969-9 (PMC8077921; doi:10.1186/s12870-021-02969-9)
Supplement: Supplementary file 2 — Additional file 2: Table S2. Summary of the differential expressed proteins (> 1.5 times) in D. odorifera roots (p < 0.05) in this study. [file 12870_2021_2969_MOESM2_ESM.xlsx]

## Sheet: Mo Inter-D.  odorifera
Table S2 Summary of the differential expressed proteins (> 1.5 times) in D. odorifera roots (p < 0.05)
No.	Protein accession	Protein description	In/Mo_D. odorifera Ratio	P -value
1	TRINITY_DN10473_c0_g2|m.57	probable terpene synthase 2 [Arachis ipaensis]	1.7331	0.000243
2	TRINITY_DN10765_c0_g1|m.121	"sec-independent protein translocase protein TATA, chloroplastic [Arachis duranensis]"	3.80228	0.00894
3	TRINITY_DN11050_c0_g1|m.185	probable nucleoredoxin 1 [Lupinus angustifolius]	1.59236	2.93e-06
4	TRINITY_DN11405_c0_g1|m.314	peroxidase 3-like isoform X2 [Cajanus cajan]	1.52672	1.62e-05
5	TRINITY_DN11920_c0_g1|m.493	linoleate 9S-lipoxygenase 1-like [Vigna angularis]	0.609013	3.9e-05
6	TRINITY_DN14556_c0_g1|m.1020	caffeoyl-CoA O-methyltransferase [Lupinus angustifolius]	0.659196	0.00156
7	TRINITY_DN16326_c0_g1|m.1341	polygalacturonase inhibitor 2-like [Arachis ipaensis]	5.64972	3.84e-06
8	TRINITY_DN17583_c1_g1|m.1630	acidic endochitinase-like [Arachis duranensis]	0.544366	9.94e-08
9	TRINITY_DN18790_c0_g2|m.1875	peroxidase 4-like [Cicer arietinum]	0.657895	0.00318
10	TRINITY_DN21926_c0_g1|m.2791	LOW QUALITY PROTEIN: alpha-mannosidase-like [Arachis ipaensis]	2.03666	0.000717
11	TRINITY_DN22298_c0_g2|m.2925	non-specific lipid-transfer protein 1-like [Cajanus cajan]	2.29358	1.48e-06
12	TRINITY_DN22413_c0_g1|m.3002	peroxidase 15-like [Cajanus cajan]	2.36407	8.63e-07
13	TRINITY_DN22448_c0_g1|m.3029	tropinone reductase homolog At5g06060-like [Arachis ipaensis]	0.621504	0.00984
14	TRINITY_DN22915_c0_g1|m.3277	agglutinin-2-like [Arachis duranensis]	1.52672	0.00086
15	TRINITY_DN23301_c0_g1|m.3449	26S proteasome non-ATPase regulatory subunit 4 homolog [Glycine max]	2.85714	0.000223
16	TRINITY_DN24072_c0_g1|m.3717	aldehyde dehydrogenase family 2 member C4 isoform X2 [Cajanus cajan]	0.639795	0.000922
17	TRINITY_DN24105_c0_g1|m.3737	protein SIEVE ELEMENT OCCLUSION B-like [Arachis ipaensis]	1.76678	1.9e-05
18	TRINITY_DN24201_c0_g1|m.3814	formin-I-like isoform X1 [Cajanus cajan]	1.5674	0.0027
19	TRINITY_DN24654_c0_g1|m.4013	endonuclease 2 [Arachis ipaensis]	0.61237	0.00016
20	TRINITY_DN25219_c0_g3|m.4217	"ADP,ATP carrier protein 1, mitochondrial-like [Arachis ipaensis]"	0.658762	6.44e-05
21	TRINITY_DN25897_c0_g1|m.4633	chalcone--flavonone isomerase 2 [Arachis ipaensis]	0.652316	5.99e-05
22	TRINITY_DN26136_c0_g1|m.4755	"geranylgeranyl pyrophosphate synthase, chloroplastic-like [Arachis duranensis]"	0.505561	0.000761
23	TRINITY_DN26492_c0_g1|m.4929	isoflavone reductase homolog isoform X2 [Populus euphratica]	0.604595	3.73e-05
24	TRINITY_DN26497_c0_g1|m.4931	"Serine/Threonine kinase, plant-type protein, putative [Medicago truncatula]"	1.5748	2.03e-05
25	TRINITY_DN26666_c0_g1|m.5003	adenosine kinase 1-like [Gossypium hirsutum]	0.615764	0.000959
26	TRINITY_DN27768_c0_g2|m.5699	serine carboxypeptidase-like 40 [Lupinus angustifolius]	1.60772	0.000339
27	TRINITY_DN27771_c0_g1|m.5701	SKP1-like protein 1B [Arachis duranensis]	1.52672	0.00694
28	TRINITY_DN28033_c0_g2|m.5855	---	0.648929	0.00118
29	TRINITY_DN28256_c0_g1|m.5943	alcohol dehydrogenase 1-like [Arachis ipaensis]	1.65837	0.000381
30	TRINITY_DN28380_c0_g2|m.5976	60 kDa jasmonate-induced protein-like isoform X2 [Populus euphratica]	2.1322	4.01e-06
31	TRINITY_DN28701_c0_g1|m.6113	patellin-3 [Arachis duranensis]	1.69205	0.000844
32	TRINITY_DN29055_c0_g1|m.6405	calreticulin-3-like [Arachis duranensis]	2.62467	6.11e-05
33	TRINITY_DN29250_c0_g2|m.6562	heat shock cognate 70 kDa protein 2 [Arachis ipaensis]	1.80505	0.000796
34	TRINITY_DN29346_c1_g1|m.6645	heat shock cognate 70 kDa protein 2-like [Cajanus cajan]	1.8315	7.97e-05
35	TRINITY_DN29382_c1_g1|m.6675	"POU domain, class 4, transcription factor 1-like [Cajanus cajan]"	3.80228	3.86e-06
36	TRINITY_DN29553_c0_g4|m.6838	putative cytochrome c oxidase subunit 5b-like [Arachis ipaensis]	1.71821	0.00354
37	TRINITY_DN29960_c0_g1|m.7119	alpha-galactosidase 1-like [Arachis duranensis]	1.5949	0.000622
38	TRINITY_DN30307_c0_g1|m.7328	protein disulfide-isomerase-like [Arachis ipaensis]	2.55102	7.25e-07
39	TRINITY_DN30532_c0_g1|m.7517	60S acidic ribosomal protein P0 [Arachis ipaensis]	1.89036	0.000179
40	TRINITY_DN31478_c0_g1|m.8203	probable nucleoredoxin 1 [Glycine max]	1.59744	1.61e-05
41	TRINITY_DN31489_c0_g1|m.8207	60S ribosomal protein L22-2 [Nelumbo nucifera]	1.54083	5.9e-05
42	TRINITY_DN31839_c0_g2|m.8492	proteasome subunit alpha type-1-B-like [Arachis ipaensis]	2.079	1.68e-06
43	TRINITY_DN32262_c0_g5|m.8830	TOM1-like protein 2 [Glycine max]	1.64474	0.00296
44	TRINITY_DN32295_c0_g1|m.8854	"glycine cleavage system H protein 2, mitochondrial [Arachis ipaensis]"	1.70648	3.65e-05
45	TRINITY_DN32436_c0_g1|m.8957	cytochrome P450 72A15 [Glycine max]	0.654022	0.000142
46	TRINITY_DN32584_c0_g1|m.9067	phytohormone-binding protein-like [Glycine max]	0.592066	5.87e-05
47	TRINITY_DN33077_c0_g1|m.9424	peptidyl-prolyl cis-trans isomerase E [Lupinus angustifolius]	1.5674	0.00202
48	TRINITY_DN33230_c0_g1|m.9573	stem-specific protein TSJT1-like [Arachis ipaensis]	1.57729	9.93e-05
49	TRINITY_DN33562_c0_g1|m.9864	caffeoyl-CoA O-methyltransferase-like isoform X2 [Cajanus cajan]	0.407	2.3e-05
50	TRINITY_DN33925_c0_g1|m.10251	"transmembrane protein, putative [Medicago truncatula]"	1.54321	1.58e-05
51	TRINITY_DN34140_c0_g2|m.10467	chitotriosidase-1-like [Arachis ipaensis]	0.419992	5.51e-05
52	TRINITY_DN34256_c0_g1|m.10555	protein SIEVE ELEMENT OCCLUSION B-like [Cajanus cajan]	1.82149	0.00122
53	TRINITY_DN34456_c0_g1|m.10768	"protein FATTY ACID EXPORT 3, chloroplastic [Arachis duranensis]"	2.1692	9.75e-05
54	TRINITY_DN34486_c0_g1|m.10809	universal stress protein A-like protein [Arachis ipaensis]	2.1692	3.89e-05
55	TRINITY_DN34591_c0_g1|m.10917	peroxidase 4-like [Arachis duranensis]	0.655308	0.000276
56	TRINITY_DN34647_c0_g1|m.10963	CAP-Gly domain-containing linker protein 1-like isoform X1 [Nelumbo nucifera]	2.82486	0.0215
57	TRINITY_DN34749_c0_g1|m.11036	---	0.47619	0.000258
58	TRINITY_DN34877_c0_g1|m.11140	peroxidase P7 [Glycine max]	1.67224	3.51e-06
59	TRINITY_DN34949_c0_g1|m.11204	"transmembrane protein, putative [Medicago truncatula]"	0.534188	0.000216
60	TRINITY_DN34982_c0_g1|m.11226	---	0.361011	6.14e-05
61	TRINITY_DN35143_c0_g1|m.11377	gibberellin-regulated protein 14 [Arachis ipaensis]	0.636132	0.00158
62	TRINITY_DN35204_c0_g1|m.11449	chitinase 2-like [Cicer arietinum]	0.640615	0.00844
63	TRINITY_DN35232_c0_g3|m.11483	---	3.3557	0.000304
64	TRINITY_DN35364_c0_g1|m.11619	14-3-3-like protein GF14 iota [Arachis ipaensis]	1.76991	0.000243
65	TRINITY_DN35373_c0_g1|m.11628	annexin-like protein RJ4 isoform X1 [Arachis ipaensis]	0.551876	5.81e-05
66	TRINITY_DN35481_c0_g3|m.11755	acidic endochitinase-like [Arachis duranensis]	3.77358	8.45e-07
67	TRINITY_DN35521_c0_g2|m.11804	serine carboxypeptidase-like [Arachis ipaensis]	0.65703	0.00178
68	TRINITY_DN35553_c0_g1|m.11830	pyruvate decarboxylase 2-like [Arachis ipaensis]	2.11416	4.46e-05
69	TRINITY_DN35579_c0_g2|m.11858	putative G3BP-like protein isoform X2 [Glycine max]	3.3557	2e-05
70	TRINITY_DN35751_c0_g1|m.12051	protein RTF2 homolog [Arachis ipaensis]	1.54321	0.00204
71	TRINITY_DN35994_c1_g1|m.12336	"DNA-directed RNA polymerases II, IV and V subunit 3-like [Lupinus angustifolius]"	1.55039	0.000184
72	TRINITY_DN36046_c0_g1|m.12392	serine carboxypeptidase-like 50 [Cicer arietinum]	0.647249	2.48e-05
73	TRINITY_DN36175_c0_g1|m.12562	la protein 1-like [Glycine max]	2.6455	4.92e-07
74	TRINITY_DN36217_c0_g1|m.12608	60S ribosomal protein L6-3-like [Cicer arietinum]	0.650195	2.29e-06
75	TRINITY_DN36328_c0_g1|m.12758	"bifunctional riboflavin biosynthesis protein RIBA 1, chloroplastic-like [Cicer arietinum]"	1.56495	0.00218
76	TRINITY_DN36344_c0_g1|m.12775	BAG family molecular chaperone regulator 7 isoform X2 [Arachis duranensis]	1.91571	1.94e-05
77	TRINITY_DN37354_c0_g1|m.14037	polyadenylate-binding protein-interacting protein 6 [Arachis ipaensis]	1.63399	0.000538
78	TRINITY_DN37368_c1_g3|m.14057	protein SRG1-like [Cajanus cajan]	1.78253	4.23e-05
79	TRINITY_DN37393_c0_g1|m.14102	PI-PLC X domain-containing protein At5g67130 [Cajanus cajan]	1.55521	0.00158
80	TRINITY_DN37451_c0_g1|m.14178	UDP-glycosyltransferase 73C1-like [Arachis duranensis]	0.568828	0.000161
81	TRINITY_DN37684_c0_g1|m.14444	14-3-3-like protein A [Theobroma cacao]	1.79211	6.09e-05
82	TRINITY_DN37905_c0_g1|m.14735	G patch domain-containing protein 8 [Cajanus cajan]	1.53846	0.0237
83	TRINITY_DN38099_c0_g1|m.14954	actin-related protein 7 [Lupinus angustifolius]	0.660066	0.000561
84	TRINITY_DN38245_c0_g2|m.15174	DNA replication licensing factor MCM6 [Arachis duranensis]	1.89753	0.000483
85	TRINITY_DN38306_c0_g1|m.15259	tubulin-folding cofactor A isoform X2 [Arachis ipaensis]	2.95858	0.00296
86	TRINITY_DN38336_c0_g1|m.15307	beta-taxilin [Arachis duranensis]	1.52672	0.000104
87	TRINITY_DN38386_c0_g1|m.15368	60S acidic ribosomal protein P2-like [Erythranthe guttata]	1.79211	0.000258
88	TRINITY_DN38624_c0_g1|m.15681	SKP1-like protein 1B [Arachis duranensis]	1.65017	0.000779
89	TRINITY_DN38638_c0_g1|m.15700	G-type lectin S-receptor-like serine/threonine-protein kinase RLK1 [Glycine max]	1.68067	0.00136
90	TRINITY_DN38673_c0_g1|m.15748	GDSL esterase/lipase At5g03610 isoform X1 [Arachis ipaensis]	1.7452	0.000683
91	TRINITY_DN38699_c0_g2|m.15791	cucumisin-like [Lupinus angustifolius]	2.17391	0.000382
92	TRINITY_DN39093_c0_g1|m.16402	proteasome subunit alpha type-3 [Cajanus cajan]	2.18818	4.55e-07
93	TRINITY_DN39116_c0_g1|m.16441	alpha carbonic anhydrase 7-like [Glycine max]	1.54083	3.02e-06
94	TRINITY_DN39156_c0_g1|m.16502	phosphoprotein ECPP44 [Cajanus cajan]	2.35294	0.0115
95	TRINITY_DN39171_c0_g1|m.16533	membrane steroid-binding protein 2-like [Arachis ipaensis]	1.6129	0.00678
96	TRINITY_DN39190_c0_g1|m.16562	clathrin light chain 1-like [Arachis ipaensis]	1.89036	0.00136
97	TRINITY_DN39192_c0_g1|m.16565	AT-rich interactive domain-containing protein 6-like isoform X1 [Arachis ipaensis]	1.5625	0.0315
98	TRINITY_DN39203_c0_g1|m.16591	probable carboxylesterase 12 [Lupinus angustifolius]	0.657895	0.00362
99	TRINITY_DN39248_c0_g1|m.16659	purple acid phosphatase 22-like [Cicer arietinum]	1.67785	0.0231
100	TRINITY_DN39288_c0_g1|m.16726	alpha-mannosidase 2 [Arachis ipaensis]	1.57729	0.000158
101	TRINITY_DN39367_c0_g1|m.16843	60S acidic ribosomal protein P3-like [Arachis duranensis]	1.93424	0.00096
102	TRINITY_DN39375_c0_g1|m.16855	DNA-directed RNA polymerase II subunit RPB2 [Vigna radiata var. radiata]	2.12314	0.0033
103	TRINITY_DN39733_c0_g1|m.17322	anthranilate N-methyltransferase-like [Lupinus angustifolius]	0.625391	2.28e-05
104	TRINITY_DN39846_c0_g1|m.17500	dirigent protein 22-like [Arachis ipaensis]	2.90698	6.09e-05
105	TRINITY_DN39873_c0_g1|m.17539	tryptophan aminotransferase-related protein 4-like [Lupinus angustifolius]	2.04499	3.56e-06
106	TRINITY_DN40013_c0_g2|m.17773	sucrose synthase-like isoform X2 [Cicer arietinum]	0.54615	0.0011
107	TRINITY_DN40209_c0_g2|m.18150	beta-galactosidase-like [Arachis ipaensis]	0.659196	0.00608
108	TRINITY_DN40280_c0_g1|m.18269	miraculin-like [Vigna angularis]	2.17391	0.000136
109	TRINITY_DN40389_c0_g1|m.18413	"nifU-like protein 4, mitochondrial [Arachis duranensis]"	1.66113	0.00278
110	TRINITY_DN40565_c0_g1|m.18697	vignain-like [Cajanus cajan]	1.83486	9.51e-05
111	TRINITY_DN4062_c0_g2|m.18806	alcohol dehydrogenase 1-like [Arachis ipaensis]	1.91939	0.00018
112	TRINITY_DN40711_c0_g1|m.18922	nodulin-13-like isoform X1 [Arachis ipaensis]	1.94175	0.000544
113	TRINITY_DN40711_c0_g2|m.18924	nodulin-13-like [Vigna angularis]	0.598086	0.00222
114	TRINITY_DN40885_c0_g15|m.19198	"pro-resilin, putative [Medicago truncatula]"	1.83486	0.000498
115	TRINITY_DN40885_c0_g9|m.19206	---	4.85437	2.14e-06
116	TRINITY_DN41010_c0_g1|m.19394	beta-glucosidase BoGH3B-like [Arachis ipaensis]	1.66113	5.7e-05
117	TRINITY_DN41272_c0_g1|m.19851	eukaryotic peptide chain release factor subunit 1-3-like isoform X2 [Arachis ipaensis]	1.5949	0.000803
118	TRINITY_DN41365_c0_g1|m.20026	elongation factor 1-delta 2-like [Cicer arietinum]	1.6	8.5e-05
119	TRINITY_DN41372_c0_g1|m.20039	FRIGIDA-like protein 3 [Arachis ipaensis]	2.05339	0.0401
120	TRINITY_DN41523_c0_g1|m.20311	PI-PLC X domain-containing protein At5g67130-like isoform X1 [Arachis duranensis]	1.5015	0.00202
121	TRINITY_DN41532_c3_g1|m.20326	glutamate decarboxylase [Glycine max]	0.664452	0.00254
122	TRINITY_DN41538_c1_g1|m.20343	seed linoleate 9S-lipoxygenase-3-like isoform X1 [Arachis ipaensis]	0.529381	1.92e-05
123	TRINITY_DN41538_c2_g1|m.20344	seed linoleate 9S-lipoxygenase [Medicago truncatula]	0.382848	3.75e-05
124	TRINITY_DN41739_c0_g1|m.20692	probable thylakoid lumen protein sll1769 isoform X2 [Solanum tuberosum]	1.58228	0.00226
125	TRINITY_DN41799_c0_g1|m.20812	nuclear pore complex protein NUP133 [Arachis duranensis]	1.64204	0.0013
126	TRINITY_DN41901_c0_g1|m.21010	60S ribosomal protein L5 isoform X2 [Cajanus cajan]	1.52672	0.0016
127	TRINITY_DN41960_c0_g1|m.21108	"glycine-rich RNA-binding protein 3, mitochondrial [Arachis ipaensis]"	1.58983	0.000864
128	TRINITY_DN42066_c0_g1|m.21300	"dirigent protein 22-like, partial [Arachis duranensis]"	2.25734	0.000238
129	TRINITY_DN42116_c0_g1|m.21392	protein SRG1-like [Glycine max]	0.630915	0.00118
130	TRINITY_DN42139_c0_g1|m.21423	multicopper oxidase LPR1-like [Arachis ipaensis]	1.52207	0.000796
131	TRINITY_DN42216_c0_g1|m.21564	beta-glucosidase 46-like [Arachis ipaensis]	0.642674	0.00592
132	TRINITY_DN42280_c0_g1|m.21676	myosin-H heavy protein [Arabidopsis thaliana]	1.96464	1.88e-05
133	TRINITY_DN42452_c0_g1|m.22025	probable disease resistance protein At4g27220 isoform X3 [Vitis vinifera]	0.619195	0.00746
134	TRINITY_DN42609_c0_g1|m.22305	KH domain-containing protein At4g18375-like [Arachis ipaensis]	1.5873	0.0105
135	TRINITY_DN42706_c0_g1|m.22522	kunitz-type trypsin inhibitor KTI1-like [Arachis duranensis]	2.90698	0.00022
136	TRINITY_DN42870_c0_g1|m.22807	glucomannan 4-beta-mannosyltransferase 2 [Arachis duranensis]	0.65445	0.00348
137	TRINITY_DN42980_c0_g1|m.22983	E3 ubiquitin-protein ligase UPL3 isoform X1 [Arachis duranensis]	1.71527	0.00334
138	TRINITY_DN42990_c0_g1|m.23006	"LOW QUALITY PROTEIN: heme-binding-like protein At3g10130, chloroplastic [Arachis ipaensis]"	0.645995	0.000105
139	TRINITY_DN43302_c0_g1|m.23591	2-alpha-hydroxytaxane 2-O-benzoyltransferase-like [Lupinus angustifolius]	1.50602	7.94e-05
140	TRINITY_DN43419_c0_g1|m.23813	40S ribosomal protein S8-like [Cajanus cajan]	1.7762	1.37e-06
141	TRINITY_DN43488_c1_g1|m.23936	heterogeneous nuclear ribonucleoprotein 1 isoform X1 [Arachis ipaensis]	1.53374	9.83e-05
142	TRINITY_DN43605_c0_g2|m.24182	splicing factor 3B subunit 3-like [Arachis ipaensis]	1.79211	0.017
143	TRINITY_DN43800_c0_g2|m.24557	nuclear-pore anchor-like [Glycine max]	1.63934	0.0112
144	TRINITY_DN43849_c0_g1|m.24649	ruvB-like 2 [Arachis ipaensis]	1.93424	0.000342
145	TRINITY_DN43852_c1_g1|m.24656	14-3-3-like protein C [Arachis ipaensis]	1.69492	0.00498
146	TRINITY_DN43935_c2_g1|m.24797	pre-mRNA-processing-splicing factor 8-like [Arachis ipaensis]	1.63666	0.00012
147	TRINITY_DN44017_c0_g1|m.24944	cell division cycle protein 48 homolog [Glycine max]	1.9084	0.00264
148	TRINITY_DN44026_c0_g1|m.24966	"1,4-alpha-glucan-branching enzyme 1, chloroplastic/amyloplastic [Arachis ipaensis]"	1.63132	0.000957
149	TRINITY_DN44071_c0_g2|m.25078	peptidyl-prolyl cis-trans isomerase FKBP62-like isoform X1 [Arachis ipaensis]	2.00803	1.62e-05
150	TRINITY_DN44079_c0_g1|m.25099	eIF-2-alpha kinase activator GCN1 [Arachis ipaensis]	1.5748	0.000121
151	TRINITY_DN44104_c0_g1|m.25170	probable splicing factor 3A subunit 1 [Lupinus angustifolius]	1.9084	0.00132
152	TRINITY_DN44116_c0_g1|m.25194	protein CROWDED NUCLEI 4-like [Glycine max]	2.08768	3.15e-07
153	TRINITY_DN44119_c7_g1|m.25210	G-type lectin S-receptor-like serine/threonine-protein kinase At4g27290 [Arachis duranensis]	1.60772	0.0032
154	TRINITY_DN44143_c0_g1|m.25243	patatin-like protein 1 [Lupinus angustifolius]	1.54321	0.00102
155	TRINITY_DN44167_c0_g2|m.25290	"bifunctional L-3-cyanoalanine synthase/cysteine synthase 2, mitochondrial-like isoform X2[Lupinus angustifolius]"	0.628536	0.00314
156	TRINITY_DN44384_c0_g1|m.25742	DENN domain and WD repeat-containing protein SCD1 isoform X1 [Glycine max]	2.14133	0.000302
157	TRINITY_DN44457_c0_g1|m.25892	pre-mRNA-processing factor 17-like [Lupinus angustifolius]	1.52207	0.00114
158	TRINITY_DN44592_c0_g1|m.26201	"bifunctional dTDP-4-dehydrorhamnose 3,5-epimerase/dTDP-4-dehydrorhamnose reductase [Arachis ipaensis]"	0.628536	0.000602
159	TRINITY_DN44718_c0_g1|m.26463	subtilisin-like protease SBT1.2 [Glycine max]	2.331	1.9e-07
160	TRINITY_DN44737_c0_g2|m.26518	LOW QUALITY PROTEIN: alpha-mannosidase-like [Arachis ipaensis]	1.51745	0.0019
161	TRINITY_DN44878_c2_g1|m.26829	"glyceraldehyde-3-phosphate dehydrogenase GAPC1, cytosolic [Vigna radiata var. radiata]"	2.13675	4.62e-06
162	TRINITY_DN44886_c1_g1|m.26852	NAD(P)H-dependent 6'-deoxychalcone synthase [Glycine max]	0.536481	2.74e-06
163	TRINITY_DN44984_c0_g1|m.27078	"acetylornithine aminotransferase, mitochondrial [Arachis duranensis]"	1.62602	0.002
164	TRINITY_DN45077_c0_g1|m.27269	isoflavone-7-O-methyltransferase 9-like [Cajanus cajan]	1.55039	0.0062
165	TRINITY_DN45090_c0_g1|m.27296	putative branched-chain-amino-acid aminotransferase 7 isoform X1 [Arachis duranensis]	1.82815	0.000183
166	TRINITY_DN45138_c1_g2|m.27418	calnexin homolog [Vigna angularis]	1.63934	4.1e-05
167	TRINITY_DN45488_c0_g1|m.28182	structural maintenance of chromosomes protein 1 [Arachis duranensis]	2.01613	0.00112
168	TRINITY_DN45488_c0_g1|m.28183	structural maintenance of chromosomes protein 1 [Cicer arietinum]	2.11864	0.00484
169	TRINITY_DN45505_c0_g1|m.28216	caffeic acid 3-O-methyltransferase [Cajanus cajan]	0.639386	2.32e-06
170	TRINITY_DN45651_c1_g1|m.28520	putative G3BP-like protein isoform X2 [Vigna radiata var. radiata]	1.51515	6.4e-05
171	TRINITY_DN45677_c5_g8|m.28578	actin-97-like [Lupinus angustifolius]	1.59236	0.0338
172	TRINITY_DN45706_c5_g3|m.28658	alpha-galactosidase 3 [Arachis duranensis]	1.63934	0.0131
173	TRINITY_DN45706_c5_g3|m.28659	alpha-galactosidase 3-like [Cajanus cajan]	1.56006	0.00552
174	TRINITY_DN45769_c0_g2|m.28787	mitochondrial import receptor subunit TOM9-2-like [Lupinus angustifolius]	0.637755	0.00154
175	TRINITY_DN45793_c0_g1|m.28845	nuclear pore complex protein NUP1 isoform X2 [Lupinus angustifolius]	1.53139	0.00234
176	TRINITY_DN45820_c0_g1|m.28897	probable inactive receptor kinase At5g58300 [Cajanus cajan]	1.58983	0.0052
177	TRINITY_DN45918_c0_g1|m.29111	65-kDa microtubule-associated protein 1 isoform X2 [Glycine max]	1.87266	3.85e-05
178	TRINITY_DN45946_c0_g1|m.29181	transcription elongation factor SPT6 [Arachis duranensis]	2.55754	5.69e-05
179	TRINITY_DN46062_c2_g2|m.29430	altered inheritance of mitochondria protein 3-like [Cajanus cajan]	1.59744	0.000719
180	TRINITY_DN46171_c0_g1|m.29682	"lon protease homolog 1, mitochondrial-like isoform X2 [Arachis ipaensis]"	1.50602	3.89e-05
181	TRINITY_DN46194_c0_g1|m.29749	E3 UFM1-protein ligase 1 homolog isoform X2 [Arachis duranensis]	1.80505	1.92e-05
182	TRINITY_DN46359_c2_g2|m.30165	plasminogen activator inhibitor 1 RNA-binding protein [Glycine max]	1.84162	0.0137
183	TRINITY_DN46359_c8_g2|m.30168	plasminogen activator inhibitor 1 RNA-binding protein [Glycine max]	1.56006	0.000199
184	TRINITY_DN46359_c9_g1|m.30176	plasminogen activator inhibitor 1 RNA-binding protein-like [Arachis ipaensis]	2.1978	0.000341
185	TRINITY_DN46492_c0_g1|m.30510	uncharacterized membrane protein At1g75140-like [Glycine max]	1.68919	0.000857
186	TRINITY_DN46632_c0_g1|m.30822	protein STABILIZED1 [Arachis duranensis]	2.28311	0.000101
187	TRINITY_DN46633_c0_g1|m.30823	ankyrin repeat domain-containing protein 2-like [Vigna radiata var. radiata]	2.1322	4.02e-05
188	TRINITY_DN46642_c0_g1|m.30848	acid beta-fructofuranosidase-like [Glycine max]	0.407498	5.61e-05
189	TRINITY_DN46713_c2_g1|m.31022	pectinesterase 3-like [Arachis duranensis]	1.57978	0.0127
190	TRINITY_DN46728_c0_g2|m.31067	respiratory burst oxidase homolog protein B [Arachis duranensis]	1.5083	7.68e-05
191	TRINITY_DN46767_c0_g4|m.31150	cysteine-rich receptor-like protein kinase 10 [Arachis ipaensis]	1.84162	0.000538
192	TRINITY_DN46823_c0_g2|m.31306	serrate RNA effector molecule [Arachis ipaensis]	1.80505	6.25e-05
193	TRINITY_DN46874_c0_g1|m.31450	pre-mRNA-processing factor 39-like isoform X2 [Glycine max]	1.78253	0.000178
194	TRINITY_DN46929_c0_g1|m.31583	serine carboxypeptidase-like 50 [Glycine max]	0.610128	0.0017
195	TRINITY_DN46992_c3_g3|m.31742	calcium-dependent lipid-binding (CaLB domain) family protein [Medicago truncatula]	1.51286	0.00022
196	TRINITY_DN46993_c0_g1|m.31744	zinc-binding alcohol dehydrogenase family protein [Medicago truncatula]	1.5674	1.53e-05
197	TRINITY_DN47134_c0_g1|m.32102	probable inactive purple acid phosphatase 29 [Arachis duranensis]	1.77936	0.000425
198	TRINITY_DN47134_c1_g4|m.32105	probable inactive purple acid phosphatase 29 isoform X1 [Arachis duranensis]	1.59236	0.000163
199	TRINITY_DN47161_c1_g3|m.32192	eukaryotic peptide chain release factor GTP-binding subunit ERF3A [Vigna radiata var. radiata]	2.21239	0.0427
200	TRINITY_DN47183_c0_g1|m.32254	beta-amylase-like [Glycine max]	0.654022	6.07e-05
201	TRINITY_DN47251_c0_g2|m.32474	DExH-box ATP-dependent RNA helicase DExH12 [Vigna angularis]	2.08333	0.000239
202	TRINITY_DN47262_c0_g1|m.32507	bifunctional epoxide hydrolase 2 [Arachis ipaensis]	0.571755	0.00456
203	TRINITY_DN47345_c0_g1|m.32745	glutelin type-A 2-like [Arachis duranensis]	0.645995	3.56e-05
204	TRINITY_DN47460_c2_g1|m.33066	"transmembrane protein, putative [Medicago truncatula]"	4.58716	0.000199
205	TRINITY_DN47555_c0_g1|m.33337	structural maintenance of chromosomes protein 3-like isoform X2 [Arachis duranensis]	1.94553	0.00106
206	TRINITY_DN47561_c1_g2|m.33358	putative G3BP-like protein isoform X1 [Arachis duranensis]	1.54321	0.001
207	TRINITY_DN47582_c1_g6|m.33416	geraniol 8-hydroxylase-like [Glycine max]	0.646831	0.00262
208	TRINITY_DN47634_c0_g1|m.33548	expansin-B1-like protein [Medicago truncatula]	1.5015	0.000162
209	TRINITY_DN47737_c1_g1|m.33863	polygalacturonase inhibitor 2-like [Arachis ipaensis]	4.87805	3e-07
210	TRINITY_DN47737_c2_g1|m.33867	polygalacturonase inhibitor 2-like [Arachis ipaensis]	3.19489	4.09e-05
211	TRINITY_DN47798_c1_g2|m.34038	polyvinylalcohol dehydrogenase-like [Arachis ipaensis]	1.94553	0.00078
212	TRINITY_DN47922_c0_g1|m.34373	alpha-galactosidase-like [Cajanus cajan]	1.66389	0.00104
213	TRINITY_DN48012_c1_g2|m.34671	isoaspartyl peptidase/L-asparaginase-like [Arachis duranensis]	0.593472	8.37e-05
214	TRINITY_DN48078_c0_g13|m.34862	---	1.52905	3.58e-05
215	TRINITY_DN48102_c0_g2|m.34960	alcohol dehydrogenase-like 2 [Cajanus cajan]	1.6835	0.00214
216	TRINITY_DN48180_c0_g1|m.35164	FACT complex subunit SPT16-like isoform X4 [Lupinus angustifolius]	1.71527	0.000682
217	TRINITY_DN48203_c4_g11|m.35244	probable glutathione S-transferase [Arachis ipaensis]	0.565291	0.000477
218	TRINITY_DN48254_c1_g12|m.35381	thaumatin-like protein 1b [Lupinus angustifolius]	1.53374	0.00866
219	TRINITY_DN48254_c1_g2|m.35383	thaumatin-like protein 1b [Cajanus cajan]	2.11416	0.000518
220	TRINITY_DN48254_c1_g9|m.35387	thaumatin-like protein 1b [Lupinus angustifolius]	2.5641	1.12e-06
221	TRINITY_DN48307_c1_g1|m.35578	myosin-11 [Arachis ipaensis]	2.35294	4.66e-07
222	TRINITY_DN48376_c0_g1|m.35798	nuclear pore complex protein NUP205 [Arachis ipaensis]	2.40385	0.0032
223	TRINITY_DN48379_c0_g10|m.35801	"endo-1,3;1,4-beta-D-glucanase-like [Arachis ipaensis]"	1.52439	0.000402
224	TRINITY_DN48411_c0_g1|m.35896	proteasome-associated protein ECM29 homolog [Arachis ipaensis]	1.59236	0.0011
225	TRINITY_DN48435_c2_g1|m.35950	ATPase ASNA1 homolog [Cicer arietinum]	0.597372	0.0229
226	TRINITY_DN48453_c4_g2|m.36011	probable inactive purple acid phosphatase 27 [Arachis ipaensis]	1.55763	3.72e-05
227	TRINITY_DN48464_c1_g2|m.36044	cytochrome P450 71A1-like [Glycine max]	0.490436	3.64e-05
228	TRINITY_DN48493_c3_g1|m.36148	stress up-regulated Nod 19 protein [Medicago truncatula]	1.61812	0.00252
229	TRINITY_DN48534_c0_g1|m.36303	LOW QUALITY PROTEIN: kanadaptin [Arachis duranensis]	1.92678	0.000117
230	TRINITY_DN48545_c0_g1|m.36332	E3 ubiquitin-protein ligase PRT6 [Arachis duranensis]	1.70648	0.00824
231	TRINITY_DN48560_c0_g1|m.36376	long chain acyl-CoA synthetase 1-like [Arachis duranensis]	1.99203	0.0104
232	TRINITY_DN48572_c1_g1|m.36422	signal recognition particle subunit SRP72-like [Arachis duranensis]	1.53374	0.000241
233	TRINITY_DN48576_c0_g1|m.36429	heat shock cognate 70 kDa protein 2 [Arachis ipaensis]	1.96464	3.86e-05
234	TRINITY_DN48598_c1_g1|m.36527	receptor-like protein kinase FERONIA [Arachis duranensis]	1.5674	0.002
235	TRINITY_DN48611_c0_g1|m.36591	protein SIEVE ELEMENT OCCLUSION B-like [Lupinus angustifolius]	1.6	0.000104
236	TRINITY_DN48640_c0_g1|m.36673	serine-threonine kinase receptor-associated protein-like [Arachis ipaensis]	2.61097	0.00286
237	TRINITY_DN48660_c2_g1|m.36717	scopoletin glucosyltransferase-like [Arachis duranensis]	0.52356	0.0014
238	TRINITY_DN48754_c1_g1|m.36994	long chain acyl-CoA synthetase 2-like isoform X1 [Arachis duranensis]	1.74216	0.00018
239	TRINITY_DN48772_c0_g1|m.37066	metalloendoproteinase 1-like [Arachis duranensis]	1.53846	0.00292
240	TRINITY_DN48824_c1_g1|m.37225	"polyphenol oxidase, chloroplastic-like [Arachis duranensis]"	4.2735	4.99e-08
241	TRINITY_DN48824_c2_g3|m.37228	"polyphenol oxidase, chloroplastic-like [Lupinus angustifolius]"	1.59744	5.55e-05
242	TRINITY_DN48910_c0_g1|m.37510	flowering locus K homology domain [Arachis duranensis]	1.86567	0.000558
243	TRINITY_DN48998_c2_g7|m.37802	short-chain type dehydrogenase/reductase-like [Arachis ipaensis]	1.65563	0.00084
244	TRINITY_DN49001_c1_g1|m.37809	"polyphenol oxidase, chloroplastic-like [Cajanus cajan]"	2.44499	0.000397
245	TRINITY_DN49055_c0_g1|m.37978	la-related protein 1 [Cajanus cajan]	0.602773	0.00734
246	TRINITY_DN49150_c0_g1|m.38329	cucumisin-like [Cajanus cajan]	2.05339	6.3e-05
247	TRINITY_DN49150_c0_g3|m.38331	cucumisin-like [Lupinus angustifolius]	1.7301	2.28e-05
248	TRINITY_DN49158_c0_g1|m.38347	protein transport protein SEC31 homolog B [Vigna angularis]	1.58228	0.000397
249	TRINITY_DN49178_c1_g1|m.38448	ras GTPase-activating protein-binding protein 2 isoform X1 [Arachis duranensis]	1.52207	0.000422
250	TRINITY_DN49194_c1_g3|m.38499	2-alkenal reductase (NADP(+)-dependent)-like [Arachis duranensis]	0.648508	6.34e-05
251	TRINITY_DN49197_c0_g1|m.38509	basic 7S globulin 2-like [Arachis ipaensis]	1.71233	0.00016
252	TRINITY_DN49287_c1_g1|m.38781	cytochrome P450 81E8 [Glycine max]	0.636537	0.000522
253	TRINITY_DN49356_c0_g3|m.39060	(+)-neomenthol dehydrogenase-like [Arachis ipaensis]	0.619195	0.000662
254	TRINITY_DN49443_c0_g1|m.39348	subtilisin-like protease Glyma18g48580 [Vigna angularis]	2.5974	0.000277
255	TRINITY_DN49443_c1_g3|m.39358	subtilisin-like protease Glyma18g48580 [Glycine max]	1.77305	0.000898
256	TRINITY_DN49484_c0_g1|m.39497	E3 ubiquitin-protein ligase UPL1-like isoform X1 [Arachis ipaensis]	1.64745	0.000403
257	TRINITY_DN49549_c1_g11|m.39770	heat shock 70 kDa protein 15-like [Vigna angularis]	1.74825	0.00062
258	TRINITY_DN49549_c1_g3|m.39776	heat shock 70 kDa protein 14-like isoform X1 [Glycine max]	2.80899	0.000182
259	TRINITY_DN49549_c1_g9|m.39777	heat shock 70 kDa protein 15-like [Arachis ipaensis]	1.5748	1.97e-05
260	TRINITY_DN49960_c0_g1|m.40310	60S acidic ribosomal protein P2-2-like [Vigna radiata var. radiata]	1.60256	0.000318
261	TRINITY_DN50450_c0_g1|m.40433	glycoside hydrolase family 18 protein [Medicago truncatula]	4.34783	0.0012
262	TRINITY_DN50457_c0_g1|m.40435	eukaryotic translation initiation factor 5A-2 [Vigna radiata var. radiata]	1.62338	4.28e-05
263	TRINITY_DN50908_c0_g1|m.40540	STS14 protein-like [Lupinus angustifolius]	1.63934	0.000135
264	TRINITY_DN52940_c0_g1|m.40927	class-10 pathogenesis-related protein 1-like isoform X2 [Arachis ipaensis]	0.564653	0.000157
265	TRINITY_DN53084_c0_g1|m.40951	---	1.97239	2.31e-05
266	TRINITY_DN531_c0_g1|m.40974	probable caffeoyl-CoA O-methyltransferase At4g26220-like [Glycine max]	0.649351	0.0133
267	TRINITY_DN55712_c0_g1|m.41424	lectin alpha chain-like [Arachis duranensis]	0.50813	6.49e-05
268	TRINITY_DN55815_c0_g1|m.41451	RALF [Medicago truncatula]	2.04918	0.000118
269	TRINITY_DN55948_c0_g1|m.41489	Cell division control protein 48 homolog D [Zea mays]	1.55763	0.0152
270	TRINITY_DN559_c0_g1|m.41496	rac-like GTP-binding protein RAC1 [Vigna angularis]	1.80505	0.000925
271	TRINITY_DN59781_c0_g1|m.42144	---	6.06061	0.00022
272	TRINITY_DN60289_c0_g1|m.42208	chalcone synthase 1 [Lupinus angustifolius]	0.625391	3.16e-06
273	TRINITY_DN60341_c0_g1|m.42224	probable calcium-binding protein CML26 [Arachis duranensis]	1.71821	0.000438
274	TRINITY_DN60467_c0_g1|m.42265	phosphoinositide phospholipase C 2-like [Arachis ipaensis]	1.78571	0.000122
275	TRINITY_DN618_c0_g1|m.42628	germin-like protein 9-3 [Glycine max]	1.72414	0.000345
276	TRINITY_DN6366_c0_g1|m.42985	cysteine proteinase inhibitor 1 [Arachis ipaensis]	1.55521	0.000118
277	TRINITY_DN65473_c0_g1|m.43199	ervatamin-B-like [Lupinus angustifolius]	2.52525	3.22e-06
278	TRINITY_DN65484_c0_g1|m.43204	peroxidase 15-like [Cicer arietinum]	2.97619	2.54e-08
279	TRINITY_DN6558_c0_g1|m.43242	DUF538 family protein [Medicago truncatula]	1.81488	0.000683
280	TRINITY_DN66001_c0_g1|m.43347	dihydroflavonol 4-reductase [Medicago truncatula]	2.8169	0.000681
281	TRINITY_DN68182_c0_g1|m.43814	EG45-like domain containing protein [Vigna radiata var. radiata]	1.70648	0.0038
282	TRINITY_DN6973_c0_g1|m.44086	60S acidic ribosomal protein P1-like [Lupinus angustifolius]	1.90476	1.54e-05
283	TRINITY_DN7296_c0_g1|m.44735	Bowman-Birk type protease inhibitor-like precursor [Glycine max]	1.88679	0.0168
284	TRINITY_DN73990_c0_g1|m.44943	"Peptidyl-prolyl cis-trans isomerase, cyclophilin-type [Ostreococcus lucimarinus CCE9901]"	1.78571	0.00124
285	TRINITY_DN7403_c0_g2|m.44951	"actin, muscle, partial [Phoenix dactylifera]"	1.95312	0.0144
286	TRINITY_DN75897_c0_g1|m.45192	14-3-3 protein SGF14h [Glycine max]	1.94175	0.000537
287	TRINITY_DN76134_c0_g1|m.45251	"ferredoxin, root R-B1-like [Arachis ipaensis]"	1.5083	0.0159
288	TRINITY_DN76256_c0_g1|m.45294	putative bark agglutinin LECRPA3 [Cicer arietinum]	0.651466	0.00414
